# Supplementary material for: Associations of ChREBP and Global DNA Methylation with Genetic and Environmental Factors in Chinese Healthy Adults
Source: PLoS One. 2016 Jun 9;11(6):e0157128. doi: 10.1371/journal.pone.0157128 (PMC4900669; doi:10.1371/journal.pone.0157128)
Supplement: S1 Dataset — (XLSX) [file pone.0157128.s001.xlsx]

## Sheet: Sheet1
ID	age	sex	ALT	AST	AST/ALT	GLU	BUN	CR	UA	TC	TG	HDL-C	LDL-C	SBP	DBP	ChREBP Methylation	rs1051921	rs17145750	rs2288349	rs2228611	rs8111085	rs16999593	rs2336691	global methylation	rs3812316	rs7798357	rs7785479	rs7800944
67	49	2	12	19	1.56	5.25	3.71	67.8	235.4	4.44	0.76	1.45	2.48	126	67	4.83	C T	C C	G G	A A	A A	T T	G G
73	48	2	23	23	0.98	4.65	4.92	74.5	259	3.64	0.91	1.48	1.8	126	76	5.52	C C	C C	G G	A A	A A	T T	G G
77	45	1	24	29	1.2	5.85	6.87	97.3	311.2	4.51	1	1.28	2.32	113	75	7.59	C T	C C	G G	A G	A G	C T	G G
80	70	1	29	22	0.77	5.81	4.96	110.5	290.6	4.82	0.7	1.4	2.76	134	78	3.79	C T	C C	A G	A G	A A	T T	G G
82	45	1	21	20	0.92	4.62	2.63	83.1	283.6	5.01	0.69	1.51	2.98	102	77	24.14	C T	C C	A G	G G	A G	C T	A G
83	48	2	16	20	1.28	5.19	4.91	70.6	221.2	4.51	1.3	1.16	2.77	132	75	5.5	C C	C C	A A	G G	A A	T T	A G
86	79	1	13	25	1.85	5.96	4.32	95.3	401.7	4.88	1.52	1.16	3.09	129	64	18.6	C C	C C	A G	G G	A A	T T	G G
88	46	2	13	20	1.5	4.81	3.83	74.5	284.4	4.55	1.46	1.32	2.5	112	72	15.52	C C	C C	A G	A G	A A	T T	G G
89	73	2	19	27	1.43	5.17	5.16	73.3	272.4	4.77	0.79	1.57	2.56	147	70	13.45	C C	C C	G G	A G	A G	C T	G G
90	47	2	24	22	0.9	6.08	4.95	61.6	244.2	4.34	0.58	1.34	2.69	117	60	8.28	C T	C T	G G	A A	A A	T T	G G
93	55	2	15	22	1.44	5.08	4.27	78.4	301	4.93	1.47	1.24	2.2	110	70	11.7	C C	C C	G G	A G	A G	C T	G G
96	62	1	31	26	0.8	4.63	4.93	79.6	343.6	5.16	1.21	1.35	3.09	133	78	17.59	C T	C T	G G	G G	A G	T T	G G
97	58	2	14	17	1.23	4.44	2.83	62	235.9	4.89	0.89	1.43	2.73	100	69	22.76	C C	C C	A G	A G	A A	T T	G G
98	54	2	22	25	1.11	4.28	5.07	64.3	280.4	5.2	1.04	1.48	3.05	109	63	31	C C	C C	G G	G G	A G	T T	G G
99	78	2	24	22	0.92	4.79	6.56	59.2	184.8	4.15	1.09	1.25	2.31	121	64	17.5	C C	C C	G G	G G	G G	C T	G G
104	75	2	27	28	1.04	5.52	6.84	88.2	350	3.36	1.4	1.15	1.62	105	65	20.34	C T	C T	G G	A G	A G	C T	G G
107	52	2	16	23	1.39	5.39	3.31	79.6	227.9	4.49	0.74	1.27	2.72	128	87	22.76	C C	C C	G G	G G	G G	T T	G G
111	60	1	18	23	1.3	5.2	5.12	73.7	291.4	4.64	0.78	1.37	2.76	97	54	27.24	C C	C C	A G	G G	A G	T T	A G
114	51	2	16	15	0.98	4.96	3.51	72.6	206.5	4.13	0.96	1.04	2.62	127	74	17.9	C T	C T	G G	G G	A A	C T	G G
116	48	2	22	22	1.04	5.01	4	72.9	216.4	4.64	0.75	1.35	2.76	113	62	1.03	C C	C C	A G	G G	A G	T T	G G
123	45	1	22	21	0.98	4.7	4.6	100.1	272.6	4.55	1.04	1.15	2.86	100	73	12.41	C C	C C	A G	G G	A A	T T	G G
125	55	1	24	30	1.27	5.31	5.04	80.4	306.1	4.61	0.71	1.65	2.48	123	68	9.31	C C	C C	G G	A A	A A	T T	G G
137	48	2	20	21	1.04	5.38	4.35	66.3	241.8	4.24	0.98	1.19	2.49	94	59	16.55	C C	C C	A A	G G	A A	T T	A G	6.37205
146	47	2	20	21	1.02	4.48	5.24	57.6	178.6	3.89	0.56	1.19	2.46	130	82	17.93	C C	C C	A A	A G	A A	T T	A G	4.856
157	48	2	21	19	0.9	4.7	2.82	55.3	119.2	4.41	0.8	1.33	2.64	106	67	18.62	C C	C C	A A	G G	A A	C T	A G
160	46	2	16	21	1.29	4.38	6.13	67.5	192	4.91	0.83	1.49	2.83	121	83	37.93	C C	C C	G G	G G	A A	T T	G G	4.82542
162	66	1	26	26	0.99	5.6	7.1	25.1	279.1	4.9	1.6	1.18	2.88	101	56	45.17	C C	C C	G G	G G	A G	T T	G G	3.56739
170	69	2	14	18	1.24	5.17	5.21	80.4	297.5	4	1.09	1.23	2.4	116	65	42.76	C C	C C	G G	G G	A A	T T	G G
171	50	2	13	22	1.68	4.41	3.8	58.8	178.6	4.88	0.76	1.37	2.84	104	70	12.76	C C	C C	A G	A G	G G	T T	A G
177	90	1	18	22	1.22	5.54	5.55	101.8	375.2	3.99	1.35	1	2.64	119	75	12.41	C C	C C	A G	A G	A A	T T	A G	4.59622
179	52	2	26	30	1.15	4.85	4.32	80	282.5	4.32	1.14	1.49	2.23	110	61	23.79			A G	A G	A A	T T	G G
182	47	2	17	28	1.66	5.84	5.06	97.7	298.1	5.19	0.64	1.82	2.87	151	78	43.1	C C	C C	G G	A G	A G	T T	G G	5.31957
184	48	1	15	22	1.46	4.93	4.09	89	267.3	4.58	0.8	1.39	2.64	125	85	17.59	C C	C C	A G	A G	A A	T T	G G
193	80	1	25	30	1.17	4.56	7.2	104	385.1	4.94	0.98	1.4	3.06	131	76	53.45	C C	C C	A A	G G	A A	T T	A G
201	46	1	46	33	0.72	4.77	5.01	78.4	320.3	4.94	1.53	1.24	2.96	139	87	15.17	C C	C C	G G	A A	A A	T T	G G	4.36252
202	54	2	12	17	1.37	5.2	5.26	62	201.4	4.75	0.8	1.56	2.61	126	75	18.97	C C	C C	G G	G G	G G	C C	G G		C C	G G	T T	T T
206	58	1	40	44	1.09	5.31	3.64	85.5	359.1	4.39	0.91	0.94	2.86	104	63	18.97	C T	C T	G G	A G	A G	C T	G G	3.71666
210	85	1	14	24	1.68	5.25	5.43	90.2	304.8	4.21	0.91	1.12	2.62	128	60	39.66	C C	C C	G G	A G	A G	C T	G G	5.43712
213	52	2	13	23	1.73	5.21	3.19	64.7	259.5	5.11	1.63	1.29	2.97	134	70	6.55	C T	C T	A G	A G	A A	T T	G G	4.51116
219	50	2	21	23	1.03	4.56	3.87	58.4	249.9	4.65	1.74	1.34	2.74	101	74	4.14	C C	C C	G G	A G	A A	T T	G G	5.33442
226	55	2	24	33	1.4	4.64	3.01	63.9	166.3	4.82	1.01	1.46	2.85	99	56	7.93			G G	A A	A A	T T	G G	4.83101
229	64	1	28	34	1.19	5.26	5.76	96.1	309.9	3.83	0.63	1.24	2.33	105	85	6.21	C C	C C	A G	G G	A G	T T	A G	5.59625
326	67	2	15	29	1.93	4.02	4.29	65.1	287.3	4.28	0.67	1.57	2.68	131	73	11.03	C C	C C	G G	G G	A A	C T	G G	4.52017
329	70	1	13	26	2	4.32	3.83	65.6	261.7	4.85	1.29	1.31	2.72	111	70	10.69	C C	C C	A G	A G	A A	T T	A G	4.07795
330	45	1	13	20	1.54	4.14	2.31	88.6	387.9	4.04	0.78	1.31	2.46	116	67	15.17	C C	C C	G G	A G	A G	C T	G G	5.45406
332	63	1	19	25	1.32	4.68	4.94	81.3	266.2	5.14	1.38	1.33	2.95	152	81	18.62	C C	C C	A G	A G	A A	T T	G G	5.51043
335	65	2	19	33	1.74	4.21	5.48	66.3	243.3	4.62	0.77	1.44	2.78	100	70	14.48	C C	C C	A G	A G	A A	T T	A G	5.33548
340	63	1	18	31	1.72	4.68	5	76.6	333.5	4.44	1.25	0.97	2.93	139	66	3.79	C C	C C	A G	G G	A A	T T	A G	4.43291
348	57	1	23	23	1	4.28	4.03	80.3	237	4.31	0.86	1.72	2.16	142	87	8.62	C C	C C	A G	G G	A G	C T	G G	5.81466
349	53	1	18	28	1.56	4.05	2.94	84	236.2	4.06	0.79	1.35	2.45	99	70	10.34	C C	C C	A G	G G	A A	T T	G G	4.36245
354	52	2	16	28	1.75	4.03	3.87	76.6	210.2	4.84	1.27	1.33	2.91	125	76	14.83	C C	C C	G G	G G	A G	C T	G G	5.04136
355	45	1	12	21	1.75	4.37	3.64	84.3	368	4.23	1.06	1.35	2.54	97	66	6.55	C C	C C	A G	G G	A A	T T	A G	5.07876
356	46	1	22	30	1.36	4.1	4.37	83.7	249.1	4.37	1.24	1.44	2.6	89	68	41.38	C C	C C	G G	A G	A A	T T	G G	3.88034
357	46	1	13	25	1.92	4.98	4.44	76.9	260.7	3.77	1.45	0.94	2.47	104	70	13.79	C C	C C	A G	A G	A A	T T	G G	5.37426
363	46	2	12	23	1.92	4.71	3.99	57.6	145.2	4.18	1.14	1.49	2.44	156	74	11.38	C C	C C	A G	A G	A A	T T	G G	5.02189
367	47	2	13	23	1.77	3.98	3.63	64.5	164.3	4.7	0.56	1.39	2.83	110	80	12.76	C C	C C	G G	G G	G G	C T	G G	3.56664
368	48	1	16	20	1.25	4.63	5.57	84.9	344.7	4.56	1.23	0.99	2.98	73	54	26.21	C C	C C	A G	G G	A G	T T	G G	4.80864
377	52	2	23	30	1.3	4.02	2.93	55.7	165.5	3.4	0.89	1.3	2.09	100	60	17.93	C T	C T	G G	G G	A G	C T	G G	4.88699
380	55	2	15	22	1.47	4.02	4.36	61.2	193.9	0.71	1.42	1.16	2.89	108	63	16.09	C C	C C	G G	A A	A A	T T	G G	5.40342
381	50	2	12	23	1.92	4.05	3.82	60.1	219	3.44	0.89	1.3	1.99	106	68	7.59	C C	C C	G G	A G	A G	C T	G G	5.46187
382	49	2	22	23	1.05	4.63	4.35	68.6	247.6	4.71	1	1.03	3.02	101	62	14.48	C T	C T	G G	A G	A A	C T	G G	4.89449
388	49	2	13	21	1.62	4.55	6.46	75.7	181.9	3.22	1.02	1.24	1.95	150	84	16.21	C C	C C	A A	G G	A A	T T	G G	5.34684
392	49	2	38	32	0.84	4.3	4.53	65.6	215.1	4.12	1.05	1.37	2.44	102	56	13.79	C C	C C	G G	A G	A G	T T	G G	5.86401
393	45	2	16	20	1.25	4.78	4.6	59.3	140	4.52	0.84	1.15	2.93	109	78	5.52	C T	C T	G G	A G	A G	C T	G G	4.88564
394	72	1	26	30	1.15	4.37	3.33	82.2	159.4	4.25	0.73	1.16	2.72	126	68	16.21	C T	C T	A G	G G	A G	T T	G G	5.97223
396	49	2	19	23	1.21	4.9	4.66	59.2	235.8	4.36	0.95	1.22	2.66	110	75	33.1	C C	C C	G G	A G	A A	T T	G G
400	55	2	13	25	1.92	4.11	4.13	57.5	189.5	4.1	0.77	1.35	2.46	116	65	4.83	C T	C T	A A	G G	A A	T T	G G	5.0674
403	45	2	23	23	1	4.56	6.03	68	146.6	4.63	1.12	1.42	2.65	127	89	3.45	C C	C C	A G	G G	A G	C T	A G	3.13387
404	53	1	23	23	1	4.68	5.24	94.9	246	4.27	0.66	1.95	2.03	140	104	7.24	C C	C C	G G	A G	A G	C T	G G	3.69932
405	50	2	18	18	1	4.25	2.8	59.4	176.9	4.94	1.14	1.26	3.1	110	72	6.55	C T	C T	G G	A G	A G	C T	G G	5.04976
408	47	1	22	23	1	4.17	5.99	75.3	291.9	4.65	0.55	1.22	2.9	118	70	26.55	C C	C C	G G	A A	A A	T T	G G	4.14814
414	59	1	14	26	1.86	4.38	4.43	77.7	269.6	4.59	0.96	0.99	2.89	110	70	25.86	C T	C T	A G	G G	A G	C T	G G	4.63491
416	45	2	10	20	2	4.05	3.57	67.5	239.8	4.33	0.79	1.03	2.84	101	59	35.5	C C	C C	A G	G G	A G	T T	A G	4.04649
417	46	1	13	25	1.92	4.24	4.99	85.6	357.4	4.43	0.89	1.56	2.58	90	60	23.45	C C	C C	A G	G G	A A	T T	G G	3.6062
418	53	1	12	20	1.69	4.21	4.73	75.9	333.5	4.76	0.68	1.22	3.05	120	80	8.27	C C	C C	G G	A G	A G	C T	G G	3.50297
420	45	2	17	21	1.24	3.95	4.5	59.7	227.3	4.26	0.86	1.37	2.55	115	74	20	C C	C C	A G	G G	A G	T T	G G
427	60	2	37	31	0.84	4.91	3.9	58	240.3	4.25	1.5	0.92	2.82	113	62	48.62	C C	C C	A G	G G	A G	C T	G G	3.40414
430	62	1	26	29	1.12	4.64	5.36	75.5	229.4	4.16	1.02	0.97	2.8	112	62	30.34	C C	C C	G G	A G	A A	T T	G G	3.56461
434	51	1	14	21	1.5	4.57	3.37	76.5	301.7	4.5	1.03	1.21	2.7	110	66	15.52	C T	C T	A G	A G	A A	T T	G G	3.39352
437	56	1	14	23	1.64	5.19	5.54	62.1	202.3	4.67	0.68	1.14	2.72	109	71	36.9	C C	C C	G G	G G	G G	T T	G G	3.93009
439	59	1	15	30	2	4.64	5.65	75.8	149.9	4.79	1.06	1.19	2.78	126	71	42.41	C T	C T	G G	A G	A G	T T	G G	3.99686
443	45	2	12	24	2	5.46	3.62	54.8	152.3	4.01	0.95	1.02	2.35	102	61	38.28	C C	C C	G G	A G	A G	T T	G G	3.56839
445	46	2	20	24	1.2	5.54	4.78	52.7	152.2	4.48	0.88	1.67	2.28	128	83	17.24	C C	C C	G G	G G	A G	C T	G G	4.42663
446	58	2	15	23	1.53	5.58	3.72	71.2	200.8	4.7	0.9	1.25	2.76	125	80	27.24	C C	C C	G G	G G	A A	T T	G G	3.79563
451	48	1	20	24	1.2	4.76	6.47	101.5	266.8	4.74	0.75	1.29	2.7	106	76	33.45	C T	C T	G G	A A	A A	T T	G G	5.23718
457	48	1	42	30	0.71	4.35	4.5	103.6	351.7	4.69	1.37	1.39	2.64	120	80	25.17	C C	C C	G G	A G	A G	C T	G G	6.60667
458	64	2	16	20	1.25	5.13	5.53	84.5	279.2	4.42	1.31	1.41	2.48	97	59	17.59	C C	C C	G G	A A	A A	T T	G G	4.14404
459	49	2	13	17	1.31	5.03	4.65	64.5	171.9	3.88	0.77	1.15	2.34	117	69	5.17	C C	C C	A G	A G	A A	T T	G G	4.81025
464	81	1	18	18	1	5.02	5.39	111.5	230.4	4.92	1.25	1.26	2.9	113	61	26.9	C C	C C	A A	G G	A A	T T	G G	4.58738
465	57	2	29	25	0.86	4.97	5.7	63.5	219.1	4.8	1.67	1.14	2.75	142	81	17.93	C C	C C	G G	A A	A A	T T	G G	4.51601
466	59	2	14	17	1.21	4.53	4.37	74.4	182.4	4.85	0.84	1.55	2.72	147	88	24.48	C C	C C	G G	A A	A A	T T	G G	3.768
467	64	1	29	23	0.79	4.4	5.67	97.1	316.3	4.51	1.65	1.11	2.63	160	58	12.76	C C	C C	G G	A G	A G	C T	G G	4.01535
469	48	2	14	15	1.07	5.24	4.85	71.1	244.3	4.59	0.97	1.54	2.47	125	72	17.59	C C	C C	A G	A G	A A	T T	A G	3.83556
472	59	2	30	33	1.1	5.45	4.14	63.1	159.5	4.33	0.75	1.17	2.65	128	76	26.21	C C	C C	A G	A G	A A	T T	G G	4.1043
475	58	1	17	19	1.12	5.36	4.52	84.3	311.1	5.1	0.84	1.29	3	121	71	39.31	C T	C T	A G	G G	A A	T T	A G	3.37314
482	58	1	36	27	0.75	5.26	4.88	78.2	348.3	3.97	1.24	1.23	1.94	111	71	15.86	C C	C C	A G	G G	A G	C T	A G	4.01647
485	47	2	10	20	2	4.63	3.34	65.3	220.9	4.59	1.04	1.26	2.74	102	60	38.62	C C	C C	A G	A G	A A	T T	A G
486	53	1	15	16	1.07	5.33	5.98	96.6	329.4	4.41	0.83	1.26	2.59	121	67	24.83	C C	C C	G G	G G	A G	C T	G G	3.69329
488	48	1	38	24	0.63	4.59	5.68	75.1	320.1	4.78	0.88	1.1	2.91	137	75	46.21	C C	C C	A G	G G	A A	T T	G G	3.51971
489	46	2	9	15	1.67	5.12	3.69	75	368.7	3.2	0.99	1.39	1.6	125	69	20	C C	C C	A G	A G	A A	T T	G G	3.74818
490	57	1	21	22	1.05	4.71	3.63	86.1	276.3	4.22	0.74	1.25	2.49	98	61	28.97	C C	C C	G G	A A	A A	T T	G G	3.78597
495	55	2	34	23	0.68	4.6	5.4	63.2	230.1	4.91	1.17	1.44	2.67	110	60	13.1	C C	C C	A G	A G	A A	T T	A G	4.05299
503	73	2	12	18	1.5	4.73	5.1	73.9	275.5	4.43	0.98	1.21	2.69	112	76	65.17	C C	C C	G G	A G	A G	T T	G G	3.66213
507	51	1	24	21	0.88	4.71	3.52	71.5	289.1	3.82	1.55	0.96	2.48	103	68	43.1	C C	C C	G G	G G	A A	T T	G G	3.7008
510	67	1	20	18	0.9	4.79	5.26	93.5	416.4	3.81	1.26	1.1	2.28	150	80	30.34	C C	C C	A A	G G	A A	T T	A G	4.56603
512	51	2	11	22	2	3.98	5.6	58	158.3	4.25	0.78	1.62	2.22	106	67	35.17	C C	C C	G G	A G	A G	T T	G G	3.76553
514	54	2	17	20	1.18	4.25	4.49	74.4	185.3	5.17	1.13	1.34	3	149	78	28.97	C C	C C	G G	A G	A G	T T	G G	3.63022
518	56	1	22	21	0.95	4	3.64	73.9	293.4	5.17	1.71	1.44	2.86	121	85	55.2	C C	C C	G G	A A	A A	T T	G G	3.94977
523	80	1	14	19	1.36	4.02	3.73	85.3	300.3	4.94	1.01	1.33	2.83	116	72	30.34	C C	C C	A G	G G	A G	T T	A G	3.33743
524	76	2	19	32	1.68	4.7	6.37	82.6	285.6	5.04	1.24	1.42	2.75	86	44	32.07	C T	C T	A G	G G	A G	T T	A G	3.6737
527	71	1	20	26	1.3	5.16	6.34	80.9	283	4.51	0.65	1.91	2.08	125	75	19.66	C T	C T	A G	G G	A G	C T	G G	3.92346
530	48	2	31	35	1.13	4.05	5.86	68.4	150.7	4.74	0.59	1.37	2.71	108	74	32.4	C C	C C	G G	A G	A A	T T	G G	3.92931
534	69	2	18	26	1.44	4.29	6.14	74.9	241.9	4.96	1.2	1.36	2.98	98	59	43.1	C T	C T	A G	G G	A G	C T	A G	3.77713
535	52	2	18	23	1.28	4.6	4.09	63	2.1	5.14	1.06	1.48	3.02	100	60	12.76	C C	C C	A G	A A	A A	T T	G G	3.79162
563	60	1	22	17	0.77	4.99	5.45	75.7	322.8	4.04	0.97	0.99	2.65	120	87	32.76	C C	C C	G G	A G	A G	C T	G G	4.134
565	73	1	15	19	1.27	4.4	5.01	79.6	245.1	3.63	0.63	1.1	2.25	98	61	44.1	C C	C C	G G	A G	A G	C T	G G	3.55768
567	50	1	13	21	1.62	4.35	5.2	98.1	402.1	5.03	0.78	1.43	2.98	136	80	5.9	C C	C C	A G	G G	A A	T T	G G	4.19919
571	48	1	18	18	1	4.04	4.61	90.6	385.9	4.67	0.63	1.33	2.73	109	64	32.41	C C	C C	A G	A G	A A	T T	G G	3.77029
572	73	1	22	23	1.05	5.74	4.56	92.5	288.6	4.45	0.86	1.16	2.88	136	73	16.55	C C	C C	A G	G G	A G	T T	G G	3.50173
573	45	2	16	21	1.31	4.24	2.92	66.6	220.2	4.64	0.62	1.63	2.51	107	73	13.79	C C	C C	G G	A G	A G	T T	G G	3.29096
580	55	1	31	23	0.74	4.15	5.22	81.8	341.5	4.37	1.4	1.04	2.59	121	82	28.28	C C	C C	A A	A G	A G	T T	G G	3.4494
584	69	2	19	22	1.16	4.6	4.29	83.9	264.6	4.07	1.6	1.19	2.29	106	50	13.79	C C	C C	G G	G G	G G	C T	G G	3.65563
601	64	2	40	38	0.95	4.84	4.96	72.7	188.1	3.62	0.76	1.28	2.05	106	45	8.62	C C	C C	G G	G G	A G	C T	G G	3.21907
602	62	2	27	30	1.11	5.52	4.79	74.3	249.3	4.62	1.58	1.2	2.64	134	66	20	C C	C C	G G	A G	A G	T T	G G	3.13248
603	69	1	16	30	1.88	4.47	5.41	87.1	410	4.56	1.16	1.7	1.93	115	73	49.3	C C	C C	G G	A G	A G	T T	G G	3.22855
607	51	2	13	15	1.15	4.86	5.8	78.8	172.7	5.05	1.37	1.02	3.07	110	67	34.8	C C	C C	G G	A G	A G	T T	G G	3.32863
610	70	1	25	40	1.6	5.98	3.29	79.5	249.3	4.23	1.05	1.7	2.1	117	67	3.4	C C	C C	G G	G G	A G	C T	G G	4.17735
615	74	1	13	24	1.85	5.16	3.44	76.3	243.3	3.75	0.61	1.05	2.33	142	71	54.13	C C	C C	G G	G G	G G	C C	G G	4.01855
620	61	2	14	18	1.29	4.68	6.69	82.5	165	4.18	0.61	1.33	2.33	116	70	22.07	C T	C T	G G	A G	A G	C T	G G	3.86797
622	64	1	14	22	1.57	4.84	3.94	85.8	274.2	4.37	0.57	1.38	2.45	100	65	17.93	C T	C T	G G	G G	G G	C T	G G	3.90765
625	73	2	39	35	0.9	5.24	3.56	70.7	221.7	5.06	1.01	1.32	2.89	156	68	45.17	C T	C T	A G	A G	A A	T T	A G	3.8853
626	72	1	32	26	0.81	5.45	4.41	83.1	359.7	3.56	1.27	0.96	2.14	120	71	11.03	C C	C C	G G	G G	G G	C T	G G	3.49428
629	64	1	18	21	1.17	4.36	4.42	87.8	290.4	4.26	0.89	1.11	2.79	76	52	17.24	C T	C T	A G	G G	A G	C T	A G	4.14238
630	71	1	14	20	1.43	5.61	4.25	71.6	278.4	4.62	1.16	1.07	2.91	152	73	26.55	C C	C C	A G	G G	A G	T T	A G	4.13147
632	74	1	23	29	1.26	5.07	5.1	79.9	395.6	3.83	1.03	0.96	2.38	108	60	21.03	C C	C C	G G	A G	A G	C T	G G	4.33607
633	51	2	16	20	2.15	4.61	4.48	66.6	218	3.72	1.06	1.32	2.2	126	83	25.52	C C	C C	G G	A G	A A	C T	G G
635	56	2	30	31	1.03	4.86	3.33	83.7	193.1	4.75	1.3	1.23	2.79	115	69	10.34	C T	C T	G G	A G	A G	T T	G G	3.73208
636	55	1	16	15	0.94	4.32	4.82	89.1	228.9	4.03	0.91	1.08	2.49	87	64	48.97	C T	C T	A G	G G	A G	C T	A G	4.60035
640	76	1	15	24	1.6	4.68	6.67	90.5	354.7	5.08	0.75	1.29	3.07	116	53	46.9	C C	C C	G G	A G	A G	C T	G G	4.32143
641	47	2	14	21	1.5	4.64	2.51	57.6	209.1	4.35	1.11	1.2	2.61	112	68	13.1	C C	C C	G G	G G	G G	C C	G G	4.42743
645	57	2	19	21	1.11	4.73	4.89	79.5	241.8	5.18	0.76	1.33	3.04	110	65	23.79	C C	C C	A G	G G	A A	T T	A G	4.5379
650	73	1	12	23	1.92	5.15	3.03	82.3	263	4.37	0.99	1.48	2.41	132	53	21.38	C C	C C	A G	G G	A G	T T	A G	3.58602	C C	G G	T T	T T
652	75	1	23	27	1.17	4.82	3.43	97.4	330.5	4.5	0.64	1.11	2.83	132	73	53.45			G G	A G	A G	T T	G G	5.52154
655	72	1	13	22	1.69	4.89	4.41	94.1	358.5	4.02	0.93	1.13	2.39	146	76	31.38	C C	C C	A G	G G	A G	C T	A G	4.73489	C C	G G	T T	T T
656	47	2	12	18	1.5	5.32	4.83	64.8	205.2	3.8	1.05	1.15	2.46	121	65	16.55	C C	C C	G G	A G	A G	C T	G G	4.60074	C C	G G	T T	T T
657	47	1	23	21	0.91	4.63	4.22	79.5	277.6	3.51	0.69	1.21	2.15	110	69	39.31	C C	C C	A G	A G	A A	C T	G G
658	53	1	29	27	0.93	4.67	3.68	83	351.2	4.84	1.54	0.94	2.78	126	80	24.48	C C	C C	G G	A G	A G	C C	G G	4.84697	C C	G G	T T	T T
661	46	1	20	22	1.1	4.68	4.99	82.6	315.3	4.65	0.62	1.07	3.03	132	66	18.97	C C	C C	G G	G G	G G	T T	G G	6.56269	C C	G G	T T	T T
663	61	2	17	17	1	4.75	4.19	57.9	135.2	4.53	0.6	1.79	2.46	132	79	23.1	C C	C C	A G	A G	A A	T T	G G	5.9051	C C	G G	T T	T T
704	62	1	24	30	1.25	4.16	6.43	106.5	277.4	4.58	1.37	1.07	2.84	122	77	11.38	C C	C C	G G	A G	A A	T T	G G	4.08168	C C	G G	T T	T T
705	58	1	36	22	0.61	4.62	2.98	75.3	260.7	3.99	1.24	1.08	2.4	140	76	70.69	C C	C C	A G	A G	A A	T T	G G	6.17947	C C	G G	T T	T T
706	58	2	17	18	1.06	4.35	5.85	77.4	255.8	4.53	1.05	1.39	2.62	100	53	28.28	C C	C C	G G	A G	A G	T T	G G	5.53672	C C	G G	T T	T T
707	57	1	37	31	0.84	4.41	4.99	90.8	396.7	4.3	0.95	1.04	2.74	117	72	21.03	C T	C T	A A	G G	A A	T T	G G	6.11209	C G	C G	C T	C T
718	50	1	17	25	1.47	5.46	5.21	89.5	201.6	4.09	0.56	1.69	2.24	115	62	33.1	C C	C C	A G	A G	A A	T T	G G	5.94266	C C	G G	T T	T T
720	57	2	20	23	1.15	4.99	5.8	65	149.7	4.97	1.03	1.33	2.92	139	66	12.76	C T	C T	A G	G G	A G	C T	G G	5.32024	C G	C G	C T	C T
723	69	1	19	22	1.16	4.76	5.78	79	216.8	3.63	0.57	1.67	1.89	91	57	24.83	C T	C T	A G	A G	A A	T T	A G	6.05711
725	70	1	16	26	1.63	4.87	6.93	96.1	328.4	5.1	0.91	1.37	3.01	113	84	57.59	C C	C C	A G	G G	A A	T T	G G	5.95336
726	51	1	15	21	1.4	4.58	6.84	84.6	251.3	3.83	0.64	1.24	2.37	125	82	22.76	C C	C C	A G	A G	A A	T T	G G
730	73	1	29	21	0.72	4.87	7.05	113.3	409.1	4.31	1.47	0.96	2.75			36.02	C C	C C	A G	G G	A G	T T	G G	5.02299
734	52	2	32	33	1.03	4.54	3.07	63.1	220.4	4.52	0.56	1.37	2.65	100	70	20	C C	C C	A G	G G	A G	T T	A G	5.6042	C C	G G	T T	T T
735	55	2	13	16	1.23	5.8	5.25	70.7	205.9	4.53	0.65	1.33	2.71	119	72	23.45	C C	C C	G G	G G	G G	C T	G G	3.41707	C C	G G	T T	T T
736	64	2	14	20	1.43	4.83	6.17	77.8	207.6	4.82	1.43	1.24	2.84	124	66	9.66	C C	C T	G G	A G	A G	C T	G G	4.10708
738	53	1	14	15	1.07	4.94	5.84	88.4	278.5	4.9	1.09	1.26	3.02	158	60	22.41	C C	C C	A G	G G	A G	C T	A G	4.71712	C C	G G	T T	T T
740	56	2	16	18	1.13	4.66	5.08	83.3	291.6	4.03	0.95	1.19	2.41	111	83	19.31	C C	C C	A G	G G	A G	C T	A G	4.52198	C C	G G	T T	T T
741	54	1	27	22	0.81	4.47	5.59	96.4	326.4	4.67	0.78	1.29	2.89	132	86	24.14	C C	C C	A G	G G	A G	C T	A G	4.26054	C C	G G	T T	T T
742	61	2	14	17	1.21	4.57	6.86	77.9	182.4	4.25	0.91	1.3	2.57	138	81	23.79	C C	C C	A G	A A	A G	T T	A G	4.02271	C C	G G	T T	T T
743	67	1	13	17	1.31	5.04	5.37	82.6	191.4	3.72	0.79	0.97	2.49			20.69			A G	A G	A A	T T	A G	4.73575
744	58	1	23	22	0.96	4.77	5.53	98.9	233.7	4.03	1.09	1.13	2.48	98	55	14.14	C T	C T	A G	G G	A G	C T	A G	3.94853	C G	C G	C T	C T
745	56	2	24	19	0.79	5.06	3.91	60.2	203.2	4.61	1.31	1.15	2.91	147	72	16.55	C T	C T	G G	A A	A A	T T	G G	5.71857	C G	C G	C T	C T
749	65	2	26	32	1.23	4.34	7.11	68	228.6	4.51	0.74	1.94	2.26	118	74	22.41	C C	C C	A A	G G	A A	T T	G G	4.14709	C C	G G	T T	T T
750	68	2	22	20	0.91	5.45	4.2	72.4	181.2	3.73	0.59	1.42	2.18	122	74	5.86	C C	C C	G G	G G	A G	T T	G G
756	51	1	18	20	1.11	4.68	4.89	87.8	333.4	4.55	1.03	1.17	2.83	123	82	9.2	C T	C T	A G	G G	A G	T T	G G	3.93523	C G	C G	C T	C T
758	62	1	26	26	1	4.42	4.26	92.4	331.4	4.47	0.82	1.44	2.64	115	77	8.81			G G	A G	A A	T T	G G	5.02024
761	61	2	21	24	1.14	4.76	4.41	72.2	234.3	5.12	1.57	1.33	2.99	115	68	6.9	C C	C C	G G	G G	G G	C T	G G	5.27387	C C	G G	T T	T T
782	62	1	21	20	0.95	4.64	6.96	94	319.6	3.08	0.58	1.18	1.92	116	77	2.41	C C	C C	A A	G G	A A	T T	A G	4.5255	C C	G G	T T	T T
784	48	2	17	25	1.47	4.23	3.92	69.3	235.1	4.44	1.23	1.6	2.47	121	83	2.41	C C	C C	A G	G G	A G	C T	A G	5.42377	C C	G G	T T	T T
788	53	1	31	26	0.84	4.35	6.02	107.2	342.2	3.68	0.87	1.04	2.5	120	70	18.28			G G	G G	A A	C C	G G	4.59033
792	56	1	17	24	1.41	3.94	3.25	90.8	333	4.23	0.79	1.32	2.53	110	89	19.66	C C	C C	G G	G G	G G	C C	G G	5.40142	C C	G G	T T	T T
805	57	2	21	25	1.19	5.33	5.64	65	174.9	4.81	1.07	1.3	2.89	135	83	8.97	C C	C C	G G	A G	A G	C T	G G	4.25987	C C	G G	T T	T T
806	63	2	23	27	1.17	4.3	3.04	66.8	210.8	4.17	1.3	1.26	2.33	121	73	10.69	C T	C T	G G	A G	A G	T T	G G	3.34717	C G	C G	C T	C T
812	70	1	19	30	1.58	4.96	3.05	78.6	365.7	4.47	1.55	0.98	2.85	120	69	21.38	C C	C C	A G	G G	A G	T T	G G	3.37603	C C	G G	T T	T T
814	55	1	17	22	1.41	4.73	4.96	74.5	240.5	4.15	0.83	1.48	2.37	110	70	10.34	C C	C C	A G	G G	A G	T T	G G	3.8581	C C	G G	T T	T T
818	58	1	31	26	0.84	4.77	5.43	90.5	398.8	3.87	1.56	0.96	2.51	95	60	35.17			A G	A G	A A	T T	A G
825	62	1	21	24	1.14	4.98	4.33	81.5	333.7	4.14	1.06	1.06	2.54	124	79	6.55	C C	C C	G G	A G	A G	C T	G G		C C	G G	T T	T T
835	55	2	21	25	1.19	5.35	4.9	63.2	226	4.57	0.79	1.18	2.84	113	61	8.28	C C	C C	G G	G G	G G	C C	G G		C C	G G	T T	T T
836	63	1	17	24	1.41	4.48	5.66	88.6	355.7	3.11	0.56	0.91	2.15	108	76	9.66	C C	C C	A G	G G	A G	C T	G G		C C	G G	T T	T T
838	53	1	31	29	0.94	4.75	3.66	73	356.4	4.43	1.15	1.27	2.53	136	78	18.62	C C	C C	G G	A G	A A	T T	G G		C C	G G	T T	T T
840	55	1	18	27	1.5	4.52	5.24	84.5	280.9	5.1	0.82	1.58	2.7	122	81	27.24	C C	C C	G G	A G	A G	T T	G G	5.56682	C C	G G	T T	T T
842	56	2	22	24	1.09	5.45	5.55	79.4	232.3	3.54	0.58	1.37	2.05	116	64	15.52	C T	C T	A G	G G	A G	C T	A G	5.54547	C G	C G	C T	C T
844	60	2	15	19	1.27	5.23	6.13	90.5	357.4	4.57	0.96	1.32	2.63	109	62	28.62	C C	C C	A G	G G	A G	C T	G G	3.44153	C C	G G	T T	T T
845	57	2	31	33	1.06	5.24	5.57	76.9	152.7	5.1	0.75	1.8	2.56	132	82	10.73	C C	C C	G G	G G	A A	T T	G G		C C	G G	T T	T T
848	56	2	28	31	1.11	5.13	5.14	78	224.1	4.26	0.57	1.25	2.61	136	68	29.66	C T	C T	A G	A A	A A	T T	G G	3.20092	C G	C G	C T	C T
851	69	2	28	32	1.14	5.01	5.49	92.6	149.3	4.53	1.6	1.18	2.45	137	67	40.34	C C	C C	G G	G G	A A	T T	G G		C C	G G	T T	T T
853	54	1	19	22	1.16	4.46	4.23	97.5	338.9	4.9	1.43	1.01	3.05	111	72	18.62	C C	C C	G G	G G	G G	C T	G G	3.74869	C C	G G	T T	T T
854	63	2	34	24	0.71	4.93	6.83	71	273.3	4.14	1.25	1.16	2.52	118	61	24.83	C C	C C	A G	A G	A G	T T	G G	4.03012	C C	G G	T T	T T
856	48	1	22	25	1.14	4.59	6.39	69.7	221.6	5.06	1.39	1.12	3.03	117	87	15.52	C T	C C	A G	G G	A G	T T	A G	4.55287	C C	G G	T T	T T
867	61	1	21	22	1.05	4.7	5.52	76.9	340.4	4.75	1.01	1.07	2.84	126	88	17.59	C C	C C	G G	G G	A G	C T	G G	4.24642	C C	G G	T T	T T
868	55	1	19	24	1.26	4.93	5.17	76.5	179.2	4.19	0.62	1.48	2.35	110	70	10.69	C C	C C	A G	A G	A A	T T	A G	3.34351	C C	G G	T T	T T
873	52	1	23	24	1.04	4.73	4.99	75.7	325.4	4.6	0.64	1.72	2.44	91	62	10.34	C C	C C	A G	A G	A A	T T	A G	3.35544	C C	G G	T T	T T
876	48	2	12	19	1.58	5.05	5.85	50.8	142.5	4.75	0.66	1.36	2.86	104	64	28.28	C C	C C	A G	G G	A G	T T	G G	3.84873	C C	G G	T T	T T
877	49	2	17	19	1.12	4.34	4.54	53.9	128.4	4.28	0.6	1.37	2.57	100	61	19.31	C C	C C	A G	G G	A G	T T	G G	3.2271	C G	C G	C T	C T
878	67	1	18	23	1.28	4.59	4	72.6	297.9	3.66	0.88	1.02	2.45	116	59	40.34	C C	C C	G G	A G	A G	T T	G G	5.90711	C C	G G	T T	T T
1345	48	1	16	19	1.19	4.04	3.59	75.1	264.4	3.46	1.02	1.05	1.9	109	75	0			A G	A G	A A	T T	G G
1346	43	2	16	20	1.25	5.03	2.96	53.5	167.8	4.88	1.03	1.36	3.06	109	74	13.45			A G	A G	A A	T T	A G
1348	49	1	22	22	1	4.86	6.57	78.5	311.5	3.69	0.41	1.15	2.32	98	65	3.45			G G	G G	G G	C T	G G
1351	61	2	16	28	1.75	4.54	3.32	53.3	199.7	4.47	0.74	1.27	2.8	133	83	10.34			G G	A G	A G	C T	G G
1353	43	2	17	22	1.29	4.55	3.19	43.6	146.6	4.6	0.76	1.53	2.91	104	62	1.38			G G	A A	A A	T T	G G
1354	49	1	24	25	1.04	5.59	4.82	59.4	272.4	4.76	0.8	1.29	3.06	113	64	30.69			G G	G G	A A	T T	G G
1359	66	2	31	32	1.03	4.4	4.92	52.2	169.9	4.35	1.67	1.39	1.86	113	65	0			A G	A G	A A	T T	G G
1360	41	2	15	21	1.4	4.68	3.36	50.3	206.8	3.85	0.67	1.57	1.68	98	65	21			G G	A G	A A	T T	G G
1361	41	2	16	21	1.31	4.17	3.55	66.3	296.4	4.65	1.47	1.33	2.77	95	59	27.24			G G	A G	A G	T T	G G
1363	50	2	25	28	1.12	4.7	4.53	62.9	228.7	4.63	0.83	1.74	2.23	122	84	11.03			G G	A G	A G	T T	G G
1365	47	2	19	24	1.26	4.49	4.25	59.5	290.1	4.4	0.59	1.52	2.39	108	70	5.52			G G	G G	A G	C T	G G
1368	44	1	21	26	1.24	4.64	5.55	78.8	414.5	5.1	1.53	1.3	3.09			15.86			G G	A G	A G	C T	G G
1370	43	1	27	27	1	4.76	4.97	89	267.6	4.56	1.09	1.09	3.02	114	70	19.31			G G	G G	A G	C T	G G
1372	57	1	14	19	1.36	5.16	6.69	79.5	234.3	3.67	0.74	1.06	2.31	123	77	15.17			G G	A A	A A	T T	G G
1374	42	2	15	19	1.27	5.36	4.39	53.7	156.3	4.38	0.53	1.69	2.05	110	66	8.28			A G	G G	A G	C T	A G
1375	51	2	39	28	0.72	4.94	2.58	61.1	200.2	4.77	0.92	1.36	2.98	108	66	10			G G	A A	A A	T T	G G
1376	40	2	35	22	0.63	4.84	5.1	56.3	299.2	3.9	0.67	0.99	2.7	100	66	14.83			G G	G G	G G	T T	G G
1377	46	1	20	26	1.3	4.22	3.83	84.7	284.7	4.95	0.93	1.41	2.99	114	75	27.59			G G	G G	G G	T T	G G
1385	43	1	21	25	1.19	5	5.24	76.6	283.6	3.99	0.56	1.35	2.25	139	87	12.41			G G	A G	A G	C T	G G
1393	68	1	23	27	1.17	5	5.04	73.4	354.9	4.43	0.55	1.36	2.58	139	73	7.59			G G	A G	A G	T T	G G
1418	42	2	14	18	1.29	4.85	2.94	51.5	237	3.34	0.75	1.36	1.42	122	82	11.38			G G	A G	A G	C T	G G
1421	44	1	23	26	1.13	4.8	5.94	59.3	127.9	3.72	0.71	0.82	2.5	122	58	15.86			A A	G G	A A	T T	G G
1456	63	2	20	24	1.2	4.86	3.24	63.7	199	4.98	1.05	1.71	2.86	108	67	24.14			A G	A G	A A	T T	G G
1458	56	1	25	25	1	5.42	4.3	78.5	289.2	4.58	1.53	1.08	2.79	116	70	10			A G	G G	A A	T T	G G
1460	69	2	24	23	0.96	6.01	6.38	89.2	285.3	4.42	0.65	1.44	2.46	117	66	22.41			A G	G G	A A	T T	G G
1462	45	2	19	20	1.05	5.06	4.96	71.7	262.2	4.38	1.04	1.38	2.55	105	70	50.34			G G	A G	A G	T T	G G
1471	52	2	23	26	1.13	5.25	5.71	65.4	228.2	3.56	0.44	1.36	1.89	101	73	24.48			A G	A G	A A	T T	A G
1477	52	2	22	23	1.05	5.23	4.1	60.1	363.6	4.24	0.37	1.33	2.57	130	70	66.9			A A	G G	A A	T T	G G
1478	52	1	27	30	1.11	4.93	4.89	80.2	282.3	3.48	0.6	1.29	1.84	120	68	30.69			A G	A G	A A	T T	G G
1479	42	2	16	22	1.38	4.83	4.82	66.3	187.3	4.8	0.96	1.5	2.77	118	60	18.97			A G	G G	A G	C T	G G
1481	47	2	20	24	1.2	5.33	4.66	82.1	228	4.17	0.43	1.82	1.86	96	52	7.59			A G	A G	A A	T T	G G
1485	47	2	19	23	1.21	5.39	2.94	68.8	173.3	4.74	0.85	1.68	2.59	126	78	14.83			A G	G G	A G	C T	A G
1490	72	2	14	23	1.64	4.94	4.17	87.5	233.1	5.09	0.93	1.65	2.61	130	77	16.55			A G	A G	A A	T T	G G
1495	63	1	26	27	1.04	4.49	6.16	87.4	277.7	4.41	0.48	1.34	2.71	124	83	12.07			A G	A G	A A	T T	G G
1522	50	2	27	31	1.15	5.36	4.13	72.2	394.8	4.89	1.33	1.34	2.24	109	60	31.03			A G	A G	A A	T T	G G
1526	62	2	19	27	1.42	4.96	3.02	70.1	260.9	5.13	0.92	1.68	2.81	122	64	48.62			G G	A A	A A	C T	G G
1528	40	2	19	23	1.21	5.03	4.78	56.3	160	3.96	0.49	1.26	2.46	108	65	16.21			G G	G G	G G	T T	G G
1538	44	2	26	31	1.19	4.91	4.23	76.7	200.9	3.9	0.54	1.79	1.55	125	69	44.14			A G	A G	A A	T T	G G
1553	60	2	21	25	1.19	5.05	5.14	76.4	220.8	4.68	1.2	1.3	2.88	112	67	8.62			A G	A G	A A	T T	G G
1559	45	1	32	33	1.03	4.47	4.82	75.3	336.5	4.3	0.85	1.27	2.08	110	70	17.6			A G	A G	A A	T T	G G
1561	63	1	23	22	0.96	4.22	5.71	80.6	354.2	4.25	1.13	1.23	2.56	112	67	22.07			A A	G G	A A	T T	A G
1563	61	2	14	22	1.57	4.42	4.99	63.3	230.4	4.86	1.45	1.27	2.97	106	55	32.07			G G	A G	A G	T T	G G
1566	68	2	22	31	1.41	5.14	3.83	66.7	279.2	4.63	1.02	1.48	2.65	108	52	87.24			A G	A G	A G	C T	A G
1576	41	1	25	26	1.04	4.7	5.19	73.5	267.6	4.67	1	1.46	2.8	119	73	13.45			G G	G G	A G	T T	G G
1577	52	1	16	20	1.25	4.63	4.16	76.3	348.7	4.27	1.59	0.85	2.71	97	68	25.17			A G	A G	A A	T T	G G
1580	76	2	25	21	0.84	4.84	5.86	71.5	269.9	3.72	1.04	1.25	1.97	119	65	24.82			G G	A G	A G	C T	G G
1587	50	2	14	19	1.36	4.19	4.22	54	202.7	4.33	0.49	1.52	2.49	129	78	52.07			A G	G G	A A	T T	G G
1588	78	2	13	23	1.77	5.52	2.97	53.3	180.6	3.8	1.07	1.21	1.9	134	61	27.93			G G	A G	A A	T T	G G
1590	40	2	14	18	1.29	4.64	4.62	46.2	130.5	3.94	0.41	1.24	2.38	113	64	29.66			A G	G G	A A	T T	A G
1591	50	2	17	19	1.12	4.71	4.59	48.3	216.9	4.43	0.75	1.34	2.66	119	68	29.66			G G	G G	G G	T T	G G
1594	49	2	19	32	1.68	4.59	3.5	77	240.5	4.24	1.41	1.6	2.02	134	78	13.45			A G	G G	A G	C T	G G
1602	40	2	20	21	1.05	5.08	4.88	54.6	179	4.57	0.52	1.38	2.98	110	60	22.41			G G	A G	A A	T T	G G
1608	43	2	28	29	1.04	4.44	4.06	53.5	226.8	4.51	0.78	1.4	2.81	119	62	5.52			A G	A G	A A	T T	G G
1628	40	2	24	22	0.92	4.51	3.57	48	211.5	4.45	0.71	1.31	2.86	116	79	15.17			A G	A G	A A	T T	G G
1642	48	2	18	24	1.33	4.36	2.44	59.3	233.7	3.52	0.77	1.37	1.9	95	70	8.28			G G	A A	A A	T T	G G
1647	54	1	17	20	1.18	4.11	4.48	80.3	348	3.54	0.54	1.23	2.09	109	71	27.24			G G	A G	A G	C T	G G
1648	51	2	22	26	1.18	4.18	4.79	50.2	177.6	3.93	0.44	1.58	2.31	95	56	4.83			G G	A G	A G	C T	G G
1651	44	2	25	26	1.04	5	2.46	54.5	189.6	5.15	0.92	1.7	2.99	103	67	18.97			A G	A G	A A	T T	A G
1654	54	2	15	22	1.47	4.5	4.12	60.9	322.7	4.18	0.8	1.81	2.12	130	70	18.62			G G	A G	A A	T T	G G
1656	40	2	17	23	1.35	4.5	4.84	40.4	215.5	3.82	0.9	1.27	2.26	91	56	21.72			G G	G G	G G	C T	G G
1658	54	2	25	25	1	4.12	3.62	49.8	246.6	5.03	0.99	1.78	2.92	130	73	28.28			G G	A A	A A	T T	G G
1664	41	2	14	21	1.5	4.09	5.43	42.1	145.1	4.68	0.46	1.63	2.7	102	62	11.38			G G	A A	A A	T T	G G
1665	41	2	16	21	1.31	4.64	3.08	50.2	187.4	3.49	0.52	1.67	1.63	95	54	5.17			G G	A G	A A	T T	G G
1671	51	1	22	26	1.18	4.73	6.74	97.9	296.9	3.34	0.66	1.15	2.06	120	70	38.62			G G	A G	A A	T T	G G
1672	62	1	18	25	1.39	4.15	4.6	71.2	251.6	3.73	0.82	1.6	1.89	122	78	21.72			G G	A A	A A	T T	G G
1674	57	1	16	19	1.19	4.42	3.77	70.7	257.8	3.43	0.68	1.17	2.06	135	89	25.17			A A	G G	A A	T T	A G
1676	44	2	40	36	0.9	4.59	2.95	54.9	255.9	4.09	0.47	1.32	2.7	108	84	37.59			G G	G G	A A	T T	G G
1680	44	2	14	19	1.36	4.2	4.37	60.3	269.4	5.06	0.93	1.41	3.04	96	60	16.55			G G	A G	A G	T T	G G
1682	46	2	13	17	1.31	4.69	3.78	68.3	253.5	4.15	1.37	1.23	2.67	115	82	24.14			A G	A G	A A	T T	A G
1694	45	1	13	18	1.38	4.45	4.45	70.1	322.6	4.02	0.84	1.03	2.78	98	56	45.52			G G	G G	A G	T T	G G
1695	42	2	16	21	1.31	3.93	3.39	69.6	292	4.26	1.22	1.3	2.66	115	83	3.79			G G	A A	A A	T T	G G
1697	45	2	27	25	0.93	4.61	3.39	54.3	301.7	4.23	1.13	1.41	2.47	119	89	9.66			A A	G G	A A	T T	A G
1701	52	1	22	21	0.95	4.74	4.39	78.4	320.6	4.64	1.42	1.25	2.94	109	74	8.62			G G	A A	A A	T T	G G
1704	56	1	16	19	1.19	4.42	3.77	70.7	257.8	3.43	0.68	1.17	2.06	101	63	30			G G	G G	G G	C T	G G
1705	53	2	23	22	0.96	4.13	4.55	66.7	308.6	4.46	1.34	1.39	2.59	105	62	6.55			A G	A G	A A	T T	G G
1710	50	2	16	19	1.19	4.68	3.97	53.1	264.6	4.16	0.69	1.12	3	112	62	4.14			A G	A A	A A	T T	A G
1713	40	1	21	21	1	5.02	5.97	68.8	325.4	3.78	0.82	1.08	2.43	127	80	27.24			G G	A A	A G	T T	G G
1714	57	1	21	22	1.05	4.16	4.5	77.2	296.9	3.69	0.5	1.1	2.45	107	69	7.93			G G	G G	A G	T T	G G
1715	42	2	12	20	1.67	4.9	2.97	44.4	167.5	3.89	0.7	1.23	2.41	114	68	24.83			G G	G G	G G	C T	G G
1716	46	2	15	19	1.27	4.79	1.94	42.7	184.7	4.47	0.67	1.52	2.6	130	83	6.9			G G	A A	A A	T T	G G
1723	53	1	29	24	0.83	4.3	3.85	68.1	176.5	4.05	0.89	1.17	2.56	114	70	51.38			G G	G G	A G	C T	G G
1743	63	1	18	21	1.17	4.31	6.17	83	300.1	4.8	0.69	1.49	3.04	110	74	2.8			G G	A G	A G	T T	G G
1745	44	2	14	18	1.29	4.95	3.62	49.8	229.8	4.43	0.72	1.56	2.16	93	63	25.17			G G	G G	G G	C C	G G
1751	49	1	18	21	1.17	5.18	5.36	80.8	372.6	3.87	0.75	1.19	2.43	114	78	7.24			G G	A G	A G	T T	G G
1759	45	1	15	18	1.2	4.7	4.14	67.9	235.8	3.71	0.5	1.39	2.15	121	84	8.28			A G	G G	G G	C T	A G
793	56	2	21	25	1.19	4.69	5.75	75	155.8	4.99	0.83	1.5	2.93	101	74	6.9
829	75	1	23	29	1.26	4.85	4.55	88.6	324.5	4.94	0.7	1.5	2.79	127	67	27.93
1347	45	1	13	17	1.31	4.67	4.23	64.7	265.9	4.69	0.98	1.61	2.53	104	57	10.69
1417	51	1	21	20	0.95	4.86	3.24	63.7	199	4.98	1.05	1.71	2.86	139	83	14.48
1510	58	1	24	24	1	4.93	6.37	80.2	282.5	4.38	0.52	1.18	2.79	93	61	33.45
1515	46	2	15	16	1.07	5.59	3.64	68.4	226.9	4.73	0.41	1.46	2.84	109	64	5.17
1543	52	2	29	31	1.07	5.08	3.42	58.1	290	3.72	0.4	1.34	2.08	111	62	42.41
1552	67	1	32	40	1.25	5.77	3.1	85	239.4	4.3	1.42	1.2	2.73	119	62	28.28
1571	48	2	18	21	1.17	5.1	4.96	53.2	211.7	3.77	0.43	1.19	2.27	130	68	7.93
1586	42	2	18	21	1.17	4.76	3.71	58.7	246.9	4.54	0.31	1.39	3.11	96	55	16.21
1596	45	2	20	24	1.2	5.1	2.93	65.6	147.5	4.12	1.36	1.35	2.24	114	69	11.38
1597	63	2	26	30	1.15	4.73	4.8	52.5	174.4	4.41	0.73	1.76	2.27	113	72	24.14
1614	44	2	14	23	1.64	4.86	3.39	48.9	248.2	3.88	0.56	1.21	2.47	113	73	15.17
1615	53	2	15	23	1.53	4.48	2.74	46.3	141.3	4.49	1.23	1.3	2.42	121	77	18.62
1616	42	1	18	18	1	5.09	3.89	69.8	271	3.32	0.33	1.24	1.84	120	63	13.79
1619	41	1	23	23	1	5.56	4.38	71.4	270.6	4.01	0.72	1.32	2.08	139	85	12.41
1625	50	2	18	24	1.33	5.13	4.23	55.5	206.7	4.36	0.86	1.49	2.64	98	64	14.14
1632	64	2	26	31	1.19	4.71	3.18	61.3	198.4	3.71	0.78	1.56	1.78	109	71	27.24
1645	44	2	15	21	1.4	4.02	3.3	56.1	192.2	4.76	0.85	1.74	2.79	104	66	33.79
1673	47	2	19	21	1.11	4.85	4.85	55.4	262.2	2.86	0.8	1.35	1.13	86	48	5.17
1750	52	2	25	29	1.16	4.26	4.16	57.4	249.9	4.3	1.18	1.51	2.44	104	57	11.72
1761	43	2	16	22	1.38	4.83	3.41	59.6	227.8	3.39	0.91	1.37	1.73	133	85	18.28
