# Supplementary material for: Associations of ChREBP and Global DNA Methylation with Genetic and Environmental Factors in Chinese Healthy Adults
Source: PLoS One. 2016 Jun 9;11(6):e0157128. doi: 10.1371/journal.pone.0157128 (PMC4900669; doi:10.1371/journal.pone.0157128)
Supplement: S2 Dataset — (XLSX) [file pone.0157128.s002.xlsx]

## Sheet: Sheet1
ID	age	sex	rs2288349	rs2228611	rs8111085	rs16999593	rs2336691	DNMT1 expression	-LOG10 transformed
37	51	1	A G	A G	A A	T T	A G	0.0523742	1.28088
150	54	2	G G	A G	A A	T T	G G	0.00140521	2.85226
153	46	1	A G	G G	G G	C C	G G	0.00982042	2.00787
155	45	2	A G	G G	A A	T T	G G	0.0180107	1.74447
157	47	1	G G	G G	A A	T T	G G	0.00632377	2.19902
158	50	1	G G	A G	A A	T T	G G	0.0163451	1.78661
159	41	1	A G	A G	A A	T T	G G	0.00163669	2.78603
162	50	2	A G	G G	A A	T T	G G	0.00382586	2.41727
165	50	2	A G	G G	G G	C T	G G	0.00462927	2.33449
167	50	1	G G	G G	A G	C T	G G	0.0498936	1.30195
168	50	2	G G	G G	A G	C T	A G	0.00036622	3.43626
170	67	1	G G	G G	A G	C T	G G	0.0142786	1.84531
172	50	2	A G	G G	A G	T T	G G	0.000911165	3.0404
173	47	2	G G	G G	A G	C T	G G	0.0150405	1.82274
176	49	2	G G	G G	A G	C T	G G	0.0108212	1.96573
178	57	2	A G	A G	A G	T T	G G	0.000688145	3.16232
180	60	2	A G	G G	G G	C T	G G	0.0026041	2.58434
182	60	1	A G	A A	A A	T T	G G	0.0122167	1.91305
186	59	2	A G	G G	G G	C T	G G	0.00562083	2.2502
187	59	1	G G	G G	G G	T T	A G	0.00114138	2.94257
188	66	2	A G	G G	A G	C T	G G	0.00759887	2.11925
193	49	2	G G	A G	G G	T T	G G	0.00978644	2.00938
196	45	1	G G	G G	A A	T T	A G	0.0106353	1.97325
200	45	1	A G	G G	A G	T T	G G	0.0155709	1.80769
201	55	1	G G	A G	A A	T T	A G	0.0115177	1.93863
209	61	2	G G	G G	A A	T T	G G	0.00237147	2.62498
211	74	1	A G	A G	A G	T T	G G	0.00396078	2.40222
214	46	2	A G	A A	A A	T T	G G	0.0142786	1.84531
217	70	1	A A	G G	A A	T T	A G	0.00396078	2.40222
222	51	1	G G	G G	A G	T T	G G	0.0043644	2.36008
225	45	2	G G	G G	A G	C T	G G	0.0532897	1.27336
226	56	1	A G	G G	A G	C T	A G	0.00386585	2.41276
227	41	2	G G	A G	A G	T T	G G	0.0016538	2.78152
230	52	1	A G	G G	G G	C T	G G	0.00925854	2.03346
234	49	1	A G	A G	A G	T T	G G	0.00592077	2.22762
240	47	1	A G	A G	A G	T T	G G	0.00234695	2.6295
242	40	2	G G	A G	A A	T T	A G	0.0101667	1.99282
243	40	2	G G	G G	A G	C T	A G	0.00565993	2.24719
245	49	1	G G	G G	A G	C T	G G	0.00544822	2.26375
246	52	2	A G	G G	G G	C T	G G	0.00474295	2.32395
247	48	2	G G	A A	A A	T T	G G	0.000648772	3.18791
248	51	2	A A	G G	A G	T T	G G	0.00328475	2.4835
249	41	2	G G	G G	A A	T T	G G	0.00397453	2.40071
250	45	2	A G	G G	G G	C T	G G	0.0168629	1.77307
251	48	2	G G	A A	A A	T T	G G	0.00297066	2.52715
252	43	2	A G	A G	A A	T T	G G	0.00261314	2.58284
254	41	1	A G	G G	A G	C T	G G	0.00252413	2.59789
256	43	1	G G	G G	A G	T T	A G	0.000454006	3.34294
260	47	1	A G	G G	G G	C T	G G	0.00249802	2.6024
263	71	1	A G	G G	A G	T T	G G	0.00228277	2.64154
264	61	2	A G	A G	A G	C T	G G	0.00167108	2.777
267	43	2	A G	A G	A G	T T	G G	0.00338882	2.46995
268	40	2	G G	G G	A A	T T	A G	0.004044	2.39319
270	45	2	G G	G G	A G	C T	A G	0.00173001	2.76195
276	55	2	G G	G G	A A	C T	G G	0.00274306	2.56177
278	55	2	G G	G G	A G	T T	A G	0.0033076	2.48049
281	41	2	A G	A G	A G	T T	G G	0.00301213	2.52113
284	43	1	G G	A G	A A	T T	G G	0.00142482	2.84624
287	41	2	G G	A G	A A	T T	G G	0.0042598	2.37061
288	50	2	A G	A G	A G	T T	G G	0.00146488	2.8342
290	57	2	G G	G G	A G	C T	G G	0.00209331	2.67917
291	43	1	G G	G G	A G	C T	G G	0.0026041	2.58434
292	50	1	G G	A G	A G	C T	G G	0.00293994	2.53166
298	50	1	A G	G G	G G	T T	G G	0.000678671	3.16834
299	44	1	A A	G G	A G	C T	A G	0.00517222	2.28632
300	57	2	G G	G G	A G	T T	G G	0.000631032	3.19995
301	45	2	A G	G G	A G	T T	G G	0.00133866	2.87333
305	59	2	G G	A G	A G	C T	A G	0.00421574	2.37513
307	43	1	A G	G G	A G	T T	G G	0.00373416	2.42781
309	59	2	A G	G G	A A	T T	G G	0.00590028	2.22913
310	65	1	G G	G G	A A	T T	G G	0.00155918	2.8071
312	42	2	G G	G G	A G	C T	A G	0.0052082	2.28331
315	43	2	A G	G G	A G	T T	G G	0.004534	2.34352
318	47	1	A G	A G	A G	T T	G G	0.00630189	2.20053
319	43	2	G G	A G	A A	T T	G G	0.00246363	2.60842
321	40	1	G G	A G	A G	C T	G G	0.00168855	2.77249
322	57	1	G G	G G	A G	T T	A G	0.00261314	2.58284
325	48	1	G G	G G	A A	T T	A G	0.00181603	2.74088
327	51	2	G G	G G	A G	T T	G G	0.00222805	2.65207
328	44	1	G G	G G	A A	T T	G G	0.0030861	2.51059
330	40	1	G G	G G	A G	T T	G G	0.00689612	2.1614
333	48	1	G G	G G	A G	C T	A G	0.0129133	1.88896
337	45	1	G G	G G	A G	C T	G G	0.00343613	2.46393
341	40	2	G G	A G	A A	T T	G G	0.00621513	2.20655
342	44	2	G G	G G	A A	T T	A G	0.00510101	2.29234
345	48	1	A G	A G	A A	T T	G G	0.0013955	2.85527
346	43	2	A G	A G	A A	T T	A G	0.00131111	2.88236
347	45	1	A G	G G	A G	C T	G G	0.00190631	2.71981
348	49	1	G G	G G	G G	C T	G G	0.00100054	2.99976
351	61	2	G G	A G	A G	C T	G G	0.0017725	2.75141
353	43	2	G G	A A	A A	T T	G G	0.00376013	2.4248
354	49	1	G G	G G	A A	T T	G G	0.00645664	2.18999
359	66	2	A G	A G	A A	T T	G G	0.00275258	2.56026
360	41	2	G G	A G	A A	T T	G G	0.00575886	2.23966
361	41	2	G G	A G	A G	T T	G G	0.00227487	2.64304
363	50	2	A A	A G	A G	T T	G G	0.00293994	2.53166
365	47	2	G G	G G	A G	C T	G G	0.00363205	2.43985
368	44	1	G G	A G	A G	C T	G G	0.00103224	2.98622
370	43	1	G G	G G	A G	C T	G G	0.00575886	2.23966
372	57	1	G G	A A	A A	T T	G G	0.00317286	2.49855
374	42	2	A G	G G	A G	C T	A G	0.00535462	2.27127
375	51	2	G G	A A	A A	T T	G G	0.00615084	2.21107
376	40	2	G G	G G	G G	T T	G G	0.00189314	2.72282
377	46	1	G G	G G	G G	T T	G G	0.00754638	2.12226
384	51	2	A G	A G	A G	T T	G G	0.016176	1.79113
385	43	1	G G	A G	A G	C T	G G	0.0112807	1.94766
388	48	2	G G	A G	A A	T T	A G	0.00909948	2.04098
390	51	2	G G	G G	A G	C T	G G	0.0127797	1.89348
393	68	1	G G	A G	A A	T T	G G	0.00370837	2.43082
394	49	1	G G	A G	A A	T T	G G	0.0113592	1.94465
397	72	1	G G	G G	A A	T T	A G	0.00654677	2.18397
400	41	2	G G	A G	A A	T T	G G	0.0139848	1.85434
402	41	1	A G	A G	A G	T T	G G	0.0115177	1.93863
403	42	2	A A	G G	A G	C T	A G	0.00421574	2.37513
405	49	1	A G	G G	G G	T T	G G	0.00414331	2.38265
406	42	2	A G	A G	A A	T T	G G	0.00623671	2.20504
407	43	2	A G	G G	G G	T T	G G	0.0034841	2.45791
411	67	1	G G	G G	A G	T T	G G	0.00647906	2.18849
412	40	2	G G	G G	A A	T T	G G	0.0141309	1.84983
413	46	2	G G	G G	A G	C T	A G	0.0382075	1.41785
417	51	1	A G	A G	A A	T T	G G	0.017277	1.76253
418	42	2	G G	A G	A G	C T	G G	0.0194377	1.71136
419	47	2	G G	A G	A A	T T	G G	0.0350364	1.45548
421	44	1	A A	G G	A A	T T	G G	0.0185171	1.73243
422	41	2	G G	A G	A A	T T	G G	0.00156459	2.8056
423	43	2	A G	G G	G G	T T	G G	0.0155171	1.80919
425	48	1	A G	A G	A A	T T	G G	0.00630189	2.20053
427	40	2	G G	G G	A G	C T	G G	0.00775854	2.11022
429	41	1	G G	G G	A G	T T	G G	0.00397453	2.40071
431	45	2	A G	A A	A A	T T	G G	0.00594132	2.22612
432	41	2	A G	A G	A G	C T	G G	0.00180348	2.74389
434	45	2	A G	G G	G G	C T	G G	0.00305418	2.51511
435	49	2	G G	A A	A A	T T	G G	0.00282017	2.54972
439	57	2	G G	G G	A G	T T	G G	0.00638986	2.19451
442	45	2	G G	A G	A G	T T	G G	0.00352051	2.45339
443	43	2	G G	G G	A G	T T	G G	0.00319493	2.49554
445	74	2	G G	A G	A A	C T	G G	0.0191038	1.71888
446	54	2	G G	A G	A A	T T	G G	0.00233883	2.631
451	43	2	G G	G G	A G	C T	A G	0.00390625	2.40824
452	51	1	G G	A G	A G	T T	G G	0.00271468	2.56628
530	64	1	G G	G G	G G	T T	G G	0.0132763	1.87692
532	49	2	G G	A G	A A	T T	G G	0.0066152	2.17946
533	60	2	A G	G G	A A	T T	G G	0.00694408	2.15839
534	52	2	A G	A G	A G	C T	G G	0.0153034	1.81521
536	50	2	G G	G G	A A	T T	A G	4.42182e-05	4.3544
537	64	1	A G	G G	A G	C T	G G	0.0126038	1.8995
539	40	1	G G	G G	A A	T T	G G	0.000516122	3.28725
540	42	2	G G	A G	A A	T T	A G	0.00331908	2.47898
542	44	2	G G	G G	A G	C T	G G	0.0100268	1.99884
543	58	1	G G	A G	A A	T T	G G	0.0217175	1.66319
1060	51	1	A G	G G	G G	C T	G G	0.00739108	2.13129
1077	45	2	G G	G G	A G	C T	A G	0.00492726	2.30739
1079	44	2	G G	G G	A G	T T	A G	0.0055627	2.25471
1084	62	1	A G	G G	G G	C C	A G	0.00583925	2.23364
1085	79	2	G G	A G	A A	T T	G G	0.0120904	1.91756
1086	56	1	G G	G G	A G	T T	A G	0.0103087	1.9868
10158	62	2	G G	G G	A G	C T	G G	0.0132763	1.87692
10165	59	2	G G	A G	A A	T T	G G	0.0178244	1.74898
